# Supplementary material for: Putative small RNAs controlling detoxification of industrial cyanide-containing wastewaters by Pseudomonas pseudoalcaligenes CECT5344
Source: PLoS One. 2019 Feb 8;14(2):e0212032. doi: 10.1371/journal.pone.0212032 (PMC6368324; doi:10.1371/journal.pone.0212032)
Supplement: S2 Table — (XLSX) [file pone.0212032.s002.xlsx]

## Sheet: Sheet1
Uniprot entry	HG916826 accession number [25]	LK391695 accession number [26]	Predicted function	Described in previous "omics"	RNA14	RNA149	RNA150	RNA184	RNA222	RNA258	RNA312	RNA431	RNA455	RNA511	RNA559	RNA601	RNA649	RNA655	RNA679	RNA683
W6QWY0	BN5_0045	PPSAL_0045	Sulfate permease family protein	ND													x
W6R9X7	BN5_0053	PPSAL_0053	Uncharacterized protein	ND			x
W6QQ99	BN5_0056	PPSAL_0056	TRAP dicarboxylate transporter-DctP subunit	ND																x
W6QWZ6	BN5_0060	PPSAL_0060	Uncharacterized protein	ND
W6QQA2	BN5_0061	PPSAL_0061	Uncharacterized protein	ND		x
W6QRR3	BN5_0072	PPSAL_0072	BNR/Asp-box repeat protein	ND										x
W6RA13	BN5_0088	PPSAL_0088	GCN5-related N-acetyltransferase (EC 2.3.1.-)	ND														x
W6QQD2	BN5_0101	PPSAL_0101	Electron transport protein SCO1/SenC	ND												x
W6QP39	BN5_0104	PPSAL_0104	DNA polymerase I (EC 2.7.7.7)	ND											x
W6QRU4	BN5_0107	PPSAL_0107	Cytochrome c, class I	ND
W6RA33	BN5_0108	PPSAL_0108	Thiol:disulfide interchange protein	ND							x
W6QX64	BN5_0115	PPSAL_0115	Phosphate binding protein	Repressed												x
W6QXC5	BN5_0151	PPSAL_0150	Flavin monoamine oxidase-related protein (EC 1.4.3.4)	ND											x
W6QPB0	BN5_0156	PPSAL_0154	Succinate-semialdehyde dehydrogenase I (EC 1.2.1.16)	ND														x
W6RAD8	BN5_0170	PPSAL_0168	Uncharacterized protein	ND																x
W6QPC7	BN5_0176	PPSAL_0174	Mg chelatase, subunit ChlI	ND					x
W6QQM4	BN5_0193	PPSAL_0191	Nucleoside diphosphate kinase regulator	ND												x
W6QPE5	BN5_0201	PPSAL_0199	Two-component response regulator AlgR (EC 3.1.1.61)	ND							x
W6QS62	BN5_0204	PPSAL_0202	Uroporphyrinogen-III synthetase (EC 4.2.1.75)	ND													x
W6QPF1	BN5_0206	PPSAL_0204	Disulfide bond formation protein B (Disulfide oxidoreductase)	ND													x
W6QXH6	BN5_0227	PPSAL_0224	ABC transporter-like protein	ND		x
W6QXH8	BN5_0232	PPSAL_0229	CDP-4-dehydro-6-deoxyglucose reductase (EC 1.17.1.1)	ND											x
W6QS88	BN5_0234	PPSAL_0231	Flagellar basal body-associated protein FliL-like protein	ND
W6RAJ1	BN5_0235	PPSAL_0232	ABC-2 type transporter	ND															x
W6QQR6	BN5_0243	PPSAL_0240	Uncharacterized protein	ND					x
W6RAK0	BN5_0245	PPSAL_0242	Aminopeptidase (EC 3.4.11.9)	ND		x
W6RAK6	BN5_0255	PPSAL_0252	Uncharacterized protein	Repressed								x
W6QXK5	BN5_0267	PPSAL_0264	Polyamine-transporting ATPase (EC 3.6.3.31)	ND				x
W6QQU2	BN5_0273	PPSAL_0270	Acetylornithine deacetylase (EC 3.5.1.-) (EC 3.5.1.16)	ND													x
W6QXL7	BN5_0282	PPSAL_0279	Probable alpha-L-glutamate ligase (EC 6.3.2.-)	ND
W6RAN2	BN5_0290	PPSAL_0287	Uncharacterized protein	ND					x
W6QSE5	BN5_0294	PPSAL_0291	Formate dehydrogenase, alpha subunit (EC 1.2.1.2)	Induced					x		x
W6RAP3	BN5_0295	PPSAL_0292	Sulfurtransferase FdhD	Induced
W6RAP4	BN5_0300	PPSAL_0297	3'(2'),5'-bisphosphate nucleotidase (EC 3.1.3.7)	ND					x								x
W6QSF2	BN5_0304	PPSAL_0301	Uracil phosphoribosyltransferase (EC 2.4.2.9)	Repressed													x
W6QSH1	BN5_0324	PPSAL_0321	Uncharacterized protein	ND					x
W6RAR6	BN5_0330	PPSAL_0327	Dihydropyrimidinase (EC 3.5.2.2)	Induced													x
W6QR04	BN5_0333	PPSAL_0330	Membrane protein-like protein	ND															x
W6QPT4	BN5_0341	PPSAL_0338	ArsR family transcriptional regulator (EC 2.1.1.-)	ND															x
W6QPV2	BN5_0356	PPSAL_0353	Diguanylate cyclase (EC 2.7.7.65)	Induced					x
W6QXS2	BN5_0357	PPSAL_0354	Inner membrane protein yccS	Repressed										x
W6QSM0	BN5_0374	PPSAL_0371	Substrate-binding region of ABC-type glycine betaine transport system	Repressed																x
W6QSP4	BN5_0399	PPSAL_0396	Ribosomal RNA small subunit methyltransferase E (EC 2.1.1.193)	ND
W6RAZ0	BN5_0415	PPSAL_0412	Putative phosphoribosylformimino-5-aminoimidazole carboxamide ribotide isomerase (EC 5.3.1.16)	Repressed					x		x
W6QXY8	BN5_0417	PPSAL_0414	ATP-dependent protease subunit HslV (EC 3.4.25.2)	ND						x
W6QQ15	BN5_0421	PPSAL_0418	Primosomal protein N' (EC 3.6.4.-) (ATP-dependent helicase PriA)	ND							x
W6QXZ3	BN5_0422	PPSAL_0419	50S ribosomal protein L31	ND										x
W6QQ21	BN5_0426	PPSAL_0423	Penicillin-binding protein 1A (EC 2.4.1.129)	ND								x
W6QY09	BN5_0437	PPSAL_0434	Glutamate synthase, small subunit (EC 1.4.1.13)	Repressed		x
W6QST8	BN5_0444	PPSAL_0441	Transposase InsG for insertion sequence element IS4	Induced												x
W6RB28	BN5_0450	PPSAL_0447	Citrate transporter	ND													x
W6QRC8	BN5_0453	PPSAL_0450	K(+)/H(+) antiporter NhaP2 (Potassium/proton antiporter NhaP2)	ND		x
W6RB67	BN5_0490	PPSAL_0487	DNA topoisomerase 4 subunit B (EC 5.99.1.3) (Topoisomerase IV subunit B)	ND					x
W6QY62	BN5_0492	PPSAL_0489	3',5'-cyclic adenosine monophosphate phosphodiesterase CpdA (3',5'-cyclic AMP phosphodiesterase) (cAMP phosphodiesterase) (EC 3.1.4.53)	ND													x
W6QY89	BN5_0512	PPSAL_0509	Putative ribosome biogenesis GTPase RsgA (EC 3.6.1.-)	ND					x
W6RB94	BN5_0515	PPSAL_0512	Epoxyqueuosine reductase (EC 1.17.99.6) (Queuosine biosynthesis protein QueG)	ND		x
W6RBA0	BN5_0520	PPSAL_0517	tRNA dimethylallyltransferase (EC 2.5.1.75) (Dimethylallyl diphosphate:tRNA dimethylallyltransferase) (DMAPP:tRNA dimethylallyltransferase) (DMATase) (Isopentenyl-diphosphate:tRNA isopentenyltransferase) (IPP transferase) (IPPT) (IPTase)	ND												x
W6RBA3	BN5_0525	PPSAL_0522	Uncharacterized protein	ND
W6RBB3	BN5_0537	PPSAL_0532	Uncharacterized protein	Repressed
W6RBB8	BN5_0542	PPSAL_0537	UPF0313 protein BN5_0542	Induced								x
W6QRN4	BN5_0550	PPSAL_0545	Glycerophosphodiester phosphodiesterase (EC 3.1.4.46)	ND		x								x						x
W6RBC9	BN5_0552	PPSAL_0547	Urease accessory protein UreG	Induced			x
W6QYD7	BN5_0554	PPSAL_0549	Urease accessory protein UreE	ND		x
W6QRP5	BN5_0560	PPSAL_0555	Uncharacterized protein	ND							x
W6RBE1	BN5_0562	PPSAL_0557	Glyoxalase/bleomycin resistance protein	ND													x
W6QYE5	BN5_0564	PPSAL_0559	Uncharacterized protein	ND				x
W6QRQ4	BN5_0570	PPSAL_0565	Periplasmic binding protein/LacI transcriptional regulator	ND			x
W6QYF7	BN5_0574	PPSAL_0569	Oxaloacetate decarboxylase (EC 4.1.1.3)	ND					x
W6QRQ8	BN5_0575	PPSAL_0570	Uncharacterized protein	Induced														x
W6QT79	BN5_0576	PPSAL_0571	Hemerythrin HHE cation binding domain-containing protein	Induced														x
W6QQH7	BN5_0598	PPSAL_0593	Phosphoribosylamine--glycine ligase (EC 6.3.4.13) (GARS) (Glycinamide ribonucleotide synthetase) (Phosphoribosylglycinamide synthetase)	Repressed								x
W6QQI0	BN5_0603	PPSAL_0598	Ribosomal protein L11 methyltransferase (L11 Mtase) (EC 2.1.1.-)	ND
W6RBJ3	BN5_0607	PPSAL_0602	Thiol:disulfide interchange protein DsbD (EC 1.8.1.8) (Protein-disulfide reductase) (Disulfide reductase)	ND													x
W6QRU7	BN5_0615	PPSAL_0610	MATE efflux family protein	ND
W6RBK5	BN5_0617	PPSAL_0612	Uncharacterized protein	ND									x
W6QTD5	BN5_0626	PPSAL_0621	Hypotetical protein	ND															x
W6RBQ5	BN5_0647	PPSAL_0642	Diguanylate cyclase/phosphodiesterase with PAS/PAC sensor(S)	ND					x
W6QQR9	BN5_0648	PPSAL_0643	ABC transporter, ATP-binding protein	ND													x
W6QQS7	BN5_0661	PPSAL_0655	Dephospho-CoA kinase (EC 2.7.1.24) (Dephosphocoenzyme A kinase)	ND
W6RBR8	BN5_0665	PPSAL_0659	Fimbrillin	Repressed															x
W6QYU5	BN5_0687	PPSAL_0681	NAD-dependent protein deacylase (EC 3.5.1.-) (Regulatory protein SIR2 homolog)	ND								x
W6QQV7	BN5_0696	PPSAL_0690	FMN-dependent alpha-hydroxy acid dehydrogenase (EC 1.1.3.15)	ND
W6QS32	BN5_0703	PPSAL_0697	Uncharacterized protein	Induced
W6RBV6	BN5_0720	PPSAL_0714	Uncharacterized protein	ND		x
W6RBW4	BN5_0730	PPSAL_0724	Rod shape-determining protein MreB	ND						x
W6QS64	BN5_0738	PPSAL_0732	UPF0307 protein BN5_0738	ND													x
W6QR06	BN5_0746	PPSAL_0740	tRNA-2-methylthio-N(6)-dimethylallyladenosine synthase (EC 2.8.4.3) ((Dimethylallyl)adenosine tRNA methylthiotransferase MiaB) (tRNA-i(6)A37 methylthiotransferase)	ND			x
W6QTS3	BN5_0749	PPSAL_0743	Sel1 domain-containing protein	ND
W6QS80	BN5_0753	PPSAL_0747	Phosphomethylpyrimidine kinase (EC 2.7.4.7)	ND					x					x
W6QR22	BN5_0761	PPSAL_0755	Acyl-CoA dehydrogenase domain-containing protein	Repressed		x											x
W6QS95	BN5_0768	PPSAL_0762	CRISPR-associated Cse1 family protein	Repressed
W6RBZ4	BN5_0770	PPSAL_0764	Uncharacterized protein	Repressed													x
W6QSB1	BN5_0783	PPSAL_0777	Alcohol dehydrogenase (EC 1.-.-.-)	ND													x
W6QTX1	BN5_0804	PPSAL_0798	Uncharacterized protein	ND										x
W6RC24	BN5_0805	PPSAL_0799	Aminotransferase, class V (EC 2.6.1.51)	ND										x
W6RC28	BN5_0810	PPSAL_0804	Uncharacterized protein	ND					x
W6QSE0	BN5_0813	PPSAL_0807	Putative efflux pump outer membrane protein ttgC	ND										x
W6RC44	BN5_0830	PPSAL_0824	Basic membrane lipoprotein	Induced													x
W6QTZ9	BN5_0834	PPSAL_0828	Inner membrane translocator	Induced					x
W6RC47	BN5_0835	PPSAL_0829	ABC transporter, ATP-binding protein (EC 3.6.3.17)	Induced													x
W6QU17	BN5_0854	PPSAL_0848	Polyprenyl synthetase (EC 2.5.1.-)	ND											x		x
W6QZ63	BN5_0857	PPSAL_0851	GTPase Obg (EC 3.6.5.-) (GTP-binding protein Obg)	ND				x
W6QRC4	BN5_0866	PPSAL_0860	Uncharacterized protein	Induced			x								x
W6QZ95	BN5_0892	PPSAL_0886	Phosphate acetyltransferase (EC 2.3.1.8) (Phosphotransacetylase)	Repressed													x
W6RC94	BN5_0900	PPSAL_0894	L-lactate permease	Repressed		x	x
W6QZB3	BN5_0907	PPSAL_0901	Ferric uptake regulation protein	Induced						x							x
W6QSP3	BN5_0913	PPSAL_0907	Uncharacterized protein	ND			x
W6QSQ9	BN5_0930	PPSAL_0922	Translation initiation factor IF-2	ND				x				x
W6QSS8	BN5_0950	PPSAL_0942	Glutamyl-Q tRNA(Asp) synthetase (Glu-Q-RSs) (EC 6.1.1.-)	ND					x
W6QST3	BN5_0955	PPSAL_0947	Outer membrane heme receptor	ND
W6QUC4	BN5_0966	PPSAL_0958	Penicillin-binding protein 1B (PBP-1b) (PBP1b) (Murein polymerase)	ND										x
W6QUD4	BN5_0986	PPSAL_0983	Putative Zinc metalloprotease (EC 3.4.24.-)	ND													x
W6QZI7	BN5_0994	PPSAL_0991	Globin	ND								x
W6QSY0	BN5_1000	PPSAL_0997	FAD dependent oxidoreductase	ND						x
W6QSY5	BN5_1005	PPSAL_1002	Carboxylesterase (EC 3.1.1.1)	Induced				x
W6QUF9	BN5_1016	PPSAL_1013	Ethanolamine ammonia-lyase large subunit (EC 4.3.1.7)	ND								x
W6QRR4	BN5_1018	PPSAL_1015	Aldehyde dehydrogenase (EC 1.2.1.3)	ND					x
W6QT01	BN5_1020	PPSAL_1017	Glutaredoxin	ND													x
W6QZL7	BN5_1024	PPSAL_1021	AsnC family transcriptional regulator	ND										x			x
W6RCL6	BN5_1027	PPSAL_1024	Uncharacterized protein	ND													x
W6QRU6	BN5_1053	PPSAL_1049	Uncharacterized protein	ND													x
W6QRV7	BN5_1063	PPSAL_1059	Uncharacterized protein	ND													x
W6QUK4	BN5_1066	PPSAL_1062	Carnitine operon protein caiE	ND		x
W6RCS2	BN5_1082	PPSAL_1078	Uncharacterized protein	ND													x
W6QT76	BN5_1085	PPSAL_1081	Single-stranded-DNA-specific exonuclease RecJ (EC 3.1.-.-)	ND				x
W6RCT4	BN5_1092	PPSAL_1088	Lysine--tRNA ligase (EC 6.1.1.6) (Lysyl-tRNA synthetase) (LysRS)	ND								x
W6QZU3	BN5_1094	PPSAL_1090	Lipoprotein, putative	Repressed														x
W6QUN1	BN5_1096	PPSAL_1092	Uncharacterized protein	ND					x								x
W6QRY4	BN5_1103	PPSAL_1099	Uncharacterized protein	ND					x							x
W6QZV4	BN5_1104	PPSAL_1100	Uncharacterized protein	ND												x
W6QT98	BN5_1105	PPSAL_1101	Uncharacterized protein	ND		x
W6QZW5	BN5_1114	PPSAL_1110	Putative HTH-type transcriptional regulator ygbI	ND							x
W6QZX7	BN5_1124	PPSAL_1120	Uncharacterized protein	ND								x
W6QS03	BN5_1128	PPSAL_1124	DNA recombination protein rmuC homolog	ND					x
W6QZY4	BN5_1129	PPSAL_1125	Putative oxidoreductase	ND			x
W6QUU0	BN5_1141	PPSAL_1137	ATP-dependent Clp protease ATP-binding subunit clpX (EC 3.6.3.-)	ND
W6R041	BN5_1159	PPSAL_1155	Membrane protein, putative	ND													x
W6QS54	BN5_1163	PPSAL_1159	Iron-regulated protein A	ND
W6QS58	BN5_1168	PPSAL_1164	Uncharacterized protein	Repressed
W6QS69	BN5_1173	PPSAL_1169	Uncharacterized protein	Induced													x
W6QUW6	BN5_1176	PPSAL_1172	Two-component hybrid sensor and regulator (EC 2.7.3.-)	ND					x
W6R061	BN5_1184	PPSAL_1180	Uncharacterized protein	ND													x
W6QS79	BN5_1188	PPSAL_1184	Uncharacterized protein	ND							x
W6RD73	BN5_1192	PPSAL_1188	Uncharacterized protein	ND		x
W6QTK3	BN5_1205	PPSAL_1201	Enoyl-CoA hydratase/isomerase family protein (EC 4.2.1.17)	ND																x
W6QS97	BN5_1208	PPSAL_1204	Lipoprotein, putative	ND							x
W6QTM5	BN5_1230	PPSAL_1226	Putrescine transport system permease protein potH	ND								x
W6QV24	BN5_1236	PPSAL_1232	Phosphite transport system permease protein ptxC	ND												x
W6QTP7	BN5_1256	PPSAL_1251	MutT/NUDIX family protein	ND					x
W6QTR2	BN5_1271	PPSAL_1266	Uncharacterized protein	ND	x
W6R0D4	BN5_1275	PPSAL_1270	Uncharacterized protein	ND
W6QSH7	BN5_1284	PPSAL_1279	FMN-dependent NADH-azoreductase (EC 1.7.-.-) (Azo-dye reductase) (FMN-dependent NADH-azo compound oxidoreductase)	ND							x
W6R0F2	BN5_1295	PPSAL_1290	Siderophore biosynthesis protein, putative (EC 2.7.8.-)	ND							x						x
W6RDG4	BN5_1298	PPSAL_1293	Solute carrier family 10 member 6	ND								x
W6QSI9	BN5_1299	PPSAL_1294	HTH-type transcriptional regulator hexR	ND					x
W6QV91	BN5_1307	PPSAL_1302	Putative pterin-4-alpha-carbinolamine dehydratase (PHS) (EC 4.2.1.96) (4-alpha-hydroxy-tetrahydropterin dehydratase) (Pterin carbinolamine dehydratase) (PCD)	ND																x
W6RDH9	BN5_1318	PPSAL_1313	C4-dicarboxylate-binding periplasmic protein	ND
W6QSK9	BN5_1319	PPSAL_1314	Putative hydroxymethylglutaryl-CoA lyase (EC 4.1.3.4)	Repressed					x
W6R0H7	BN5_1325	PPSAL_1320	Uncharacterized protein	ND		x
W6RDI9	BN5_1328	PPSAL_1323	Multidrug resistance protein mdtF	Repressed												x
W6QTX8	BN5_1336	PPSAL_1329	Diguanylate cyclase/phosphodiesterase with PAS/PAC sensor(S)	ND					x
W6QVD8	BN5_1352	PPSAL_1345	Regulatory protein GntR, HTH:aminotransferase, class I and II (EC 2.6.1.1)	Induced													x
W6QVE6	BN5_1362	PPSAL_1357	Transmembrane protein 22	ND								x
W6R0N3	BN5_1385	PPSAL_1380	Cell division inhibitor SulA	ND							x
W6RDN4	BN5_1388	PPSAL_1383	Uncharacterized protein	ND						x
W6QU34	BN5_1391	PPSAL_1386	Uncharacterized protein	ND
W6R0P5	BN5_1395	PPSAL_1390	Na(+)-translocating NADH-quinone reductase subunit B (Na(+)-NQR subunit B) (Na(+)-translocating NQR subunit B) (EC 1.6.5.8) (NQR complex subunit B) (NQR-1 subunit B)	ND								x
W6QU38	BN5_1396	PPSAL_1391	Na(+)-translocating NADH-quinone reductase subunit C (Na(+)-NQR subunit C) (Na(+)-translocating NQR subunit C) (EC 1.6.5.8) (NQR complex subunit C) (NQR-1 subunit C)	ND			x
W6QSU2	BN5_1399	PPSAL_1394	Na(+)-translocating NADH-quinone reductase subunit F (Na(+)-NQR subunit F) (Na(+)-translocating NQR subunit F) (EC 1.6.5.8) (NQR complex subunit F) (NQR-1 subunit F)	ND
W6QSV5	BN5_1416	PPSAL_1411	Dihydroorotate dehydrogenase (quinone) (EC 1.3.5.2) (DHOdehase) (DHOD) (DHODase) (Dihydroorotate oxidase)	ND					x		x
W6R0R6	BN5_1417	PPSAL_1412	Ribosome modulation factor (RMF)	ND															x
W6QVL4	BN5_1429	PPSAL_1424	Uncharacterized protein	ND		x
W6QSX2	BN5_1431	PPSAL_1426	Uncharacterized protein	ND					x
W6R0U0	BN5_1437	PPSAL_1432	Lipoprotein-releasing system transmembrane protein lolC	ND								x
W6R0U4	BN5_1442	PPSAL_1437	Tetraacyldisaccharide 4'-kinase (EC 2.7.1.130) (Lipid A 4'-kinase)	ND		x
W6QSZ5	BN5_1451	PPSAL_1446	Maf-like protein BN5_1451	ND
W6QVT5	BN5_1494	PPSAL_1489	N-succinylarginine dihydrolase (EC 3.5.3.23)	ND		x
W6RDY8	BN5_1500	PPSAL_1495	Carbon storage regulator homolog	ND								x				x
W6QUE2	BN5_1507	PPSAL_1498	Magnesium transporter MgtE	ND							x
W6RDZ3	BN5_1509	PPSAL_1500	Arc	ND
W6QUG0	BN5_1527	PPSAL_1518	BolA-like protein 1	ND			x				x
W6QVX0	BN5_1538	PPSAL_1529	Putative ring-cleaving dioxygenase	Induced		x			x
W6QVX3	BN5_1543	PPSAL_1534	Ribosomal protein S12 methylthiotransferase RimO (S12 MTTase) (S12 methylthiotransferase) (EC 2.8.4.4) (Ribosomal protein S12 (aspartate-C(3))-methylthiotransferase) (Ribosome maturation factor RimO)	ND													x
W6QUL0	BN5_1576	PPSAL_1564	Putative lipoprotein ygdI	ND					x
W6RE90	BN5_1608	PPSAL_1596	D-isomer specific 2-hydroxyacid dehydrogenase, NAD-binding	ND		x
W6QUQ4	BN5_1621	PPSAL_1609	HlyD family type I secretion membrane fusion protein	ND		x
W6QTG2	BN5_1629	PPSAL_1617	Putative inner membrane transporter yiJE	ND													x
H9N5E2	BN5_1631	PPSAL_1619	Uncharacterized protein	Induced					x
H9N5E1	BN5_1632	PPSAL_1620	Nitrilase (EC 3.5.5.7)	Induced	x
H9N5D9	BN5_1636	PPSAL_1624	Uncharacterized protein	Induced													x
H9N5D8	BN5_1637	PPSAL_1625	FAD dependent oxidoreductase (FAD-dependent oxidoreductase)	Induced	x									x						x
W6QUS8	BN5_1641	PPSAL_1629	Inner membrane protein	ND
W6QW58	BN5_1642	PPSAL_1630	YecA family protein	Induced													x
W6R1K5	BN5_1655	PPSAL_1643	Uncharacterized protein	ND										x
W6QTN2	BN5_1659	PPSAL_1647	RecBCD enzyme subunit RecC (EC 3.1.11.5) (Exonuclease V subunit RecC) (ExoV subunit RecC) (Helicase/nuclease RecBCD subunit RecC)	ND													x
W6QTN8	BN5_1669	PPSAL_1658	Short chain dehydrogenase	ND
W6QWB1	BN5_1672	PPSAL_1661	5-methylthioadenosine/S-adenosylhomocysteine deaminase (MTA/SAH deaminase) (EC 3.5.4.28) (EC 3.5.4.31)	ND					x
W6REK0	BN5_1688	PPSAL_1677	Transposase, IS4 family protein	ND											x
W6QWE0	BN5_1708	PPSAL_1696	Aminotransferase (EC 2.6.1.-)	ND													x
W6REL6	BN5_1709	PPSAL_1697	UvrABC system protein B (Protein UvrB) (Excinuclease ABC subunit B)	ND											x
W6QTU3	BN5_1734	PPSAL_1713	Uncharacterized protein	ND													x
W6QV28	BN5_1736	PPSAL_1715	Uncharacterized protein	ND														x
W6QWH2	BN5_1752	PPSAL_1731	DNA-binding protein HU	ND														x
W6QTW2	BN5_1754	PPSAL_1733	Uncharacterized protein	ND													x
W6QV45	BN5_1761	PPSAL_1740	UDP-2,3-diacylglucosamine hydrolase (EC 3.6.1.54) (UDP-2,3-diacylglucosamine diphosphatase)	ND													x
W6QWJ0	BN5_1772	PPSAL_1751	Chaperone protein HtpG (Heat shock protein HtpG) (High temperature protein G)	ND
W6QWJ7	BN5_1782	PPSAL_1761	Diacylglycerol kinase (EC 2.7.1.107)	ND					x
W6QWL0	BN5_1797	PPSAL_1776	Phosphohistidine phosphatase SixA (EC 3.1.3.-)	ND											x
W6QWL4	BN5_1802	PPSAL_1781	Putative threonine efflux protein	ND								x
W6QU10	BN5_1804	PPSAL_1783	Putative hydrolases or acyltransferases (EC 3.1.-.-)	ND		x
W6REW1	BN5_1828	PPSAL_1807	Phosphate-binding protein pstS	ND													x
W6QU44	BN5_1844	PPSAL_1823	NADH dehydrogenase I chain J (EC 1.6.5.3)	Repressed								x
W6R208	BN5_1855	PPSAL_1834	Uncharacterized protein	ND										x
W6QWT3	BN5_1862	PPSAL_1841	NUDIX hydrolase (EC 3.6.-.-)	ND								x
W6QWU7	BN5_1872	PPSAL_1851	DNA translocase ftsK	ND											x
W6QVF2	BN5_1876	PPSAL_1855	Serine--tRNA ligase (EC 6.1.1.11) (Seryl-tRNA synthetase) (SerRS) (Seryl-tRNA(Ser/Sec) synthetase)	ND	x			x
W6RF01	BN5_1878	PPSAL_1857	Putative glutathione S-transferase (EC 2.5.1.18)	Induced																x
W6QU73	BN5_1879	PPSAL_1858	Putative Anthranilate phosphoribosyltransferase (EC 2.4.2.18)	Induced							x
W6R238	BN5_1886	PPSAL_1864	Response regulator in two-component regulatory system	ND				x
W6QWW6	BN5_1894	PPSAL_1871	Uncharacterized protein	Induced					x
W6RF13	BN5_1895	PPSAL_1872	Uncharacterized protein	Induced													x
W6RF17	BN5_1900	PPSAL_1877	Sulfite reductase (NADPH) hemoprotein beta-component (EC 1.8.1.2)	Induced				x
W6QVH5	BN5_1903	PPSAL_1880	Cytochrome d ubiquinol oxidase, subunit II (EC 1.10.3.-)	Induced													x
W6QWY1	BN5_1909	PPSAL_1886	Methylenetetrahydrofolate reductase (EC 1.5.1.20)	Induced													x
W6QVJ5	BN5_1923	PPSAL_1900	Putative transposase for insertion sequence IS408	ND											x
W6RF39	BN5_1925	PPSAL_1902	Aliphatic nitrilase (EC 3.5.5.7)	ND												x
W6QX20	BN5_1954	PPSAL_1931	Uncharacterized protein	ND												x
W6R2D0	BN5_1977	PPSAL_1954	DNA-cytosine methyltransferase (EC 2.1.1.37)	Induced					x
W6QX42	BN5_1979	PPSAL_1956	Single-stranded DNA-binding protein	ND					x
W6QVP9	BN5_1983	PPSAL_1960	Uncharacterized protein	ND		x
W6QVQ7	BN5_1993	PPSAL_1970	Arsenate reductase (EC 1.20.4.1)	Induced	x
W6QX63	BN5_2001	PPSAL_1976	Uncharacterized protein	ND
W6QUI5	BN5_2003	PPSAL_1978	Uncharacterized protein	ND											x
W6QVS0	BN5_2010	PPSAL_1985	Uncharacterized protein	ND														x
W6R2G5	BN5_2014	PPSAL_1989	LysR family transcriptional regulator	ND				x									x
W6R2I8	BN5_2034	PPSAL_2009	DNA-binding transcriptional activator OsmE	ND								x
W6QX92	BN5_2041	PPSAL_2016	Uncharacterized protein	ND
W6R2L6	BN5_2059	PPSAL_2034	Putative transposase	ND					x
W6R2N5	BN5_2074	PPSAL_2049	Insertion sequence IS1162 putative ATP-binding protein	ND													x
W6QVY8	BN5_2085	PPSAL_2060	Uncharacterized protein	Induced				x		x
W6QXD8	BN5_2086	PPSAL_2061	Uncharacterized protein	Induced							x
W6QW07	BN5_2111	PPSAL_2085	Enoyl-CoA hydratase/isomerase family protein (EC 4.2.1.17)	ND							x
W6QUX4	BN5_2139	PPSAL_2113	2-methylisocitrate lyase (2-MIC) (MICL) (EC 4.1.3.30) ((2R,3S)-2-methylisocitrate lyase)	ND						x
W6QUZ2	BN5_2154	PPSAL_2127	Phospho-2-dehydro-3-deoxyheptonate aldolase (EC 2.5.1.54) (3-deoxy-D-arabino-heptulosonate 7-phosphate synthase) (DAHP synthase) (Phospho-2-keto-3-deoxyheptonate aldolase)	ND						x	x
W6RFR9	BN5_2158	PPSAL_2131	Uncharacterized protein	Induced												x
W6RFS6	BN5_2163	PPSAL_2136	Transcription elongation factor GreB (Transcript cleavage factor GreB)	ND										x
W6QWA5	BN5_2201	PPSAL_2173	Uncharacterized protein	Induced		x
W6R350	BN5_2210	PPSAL_2182	UPF0721 transmembrane protein	Induced											x
W6QV95	BN5_2219	PPSAL_2191	Membrane-bound lytic murein transglycosylase D (EC 3.2.1.-)	Repressed						x							x
W6R360	BN5_2225	PPSAL_2197	Peptide ABC transporter,putative ATP-binding protein (EC 3.6.3.25)	Repressed	x
W6QVA8	BN5_2234	PPSAL_2206	Amidotransferase	Induced
W6QWF4	BN5_2251	PPSAL_2223	Coenzyme PQQ synthesis protein F (EC 3.4.99.-)	ND															x
W6QVE0	BN5_2264	PPSAL_2236	MerR family transcriptional regulator	Induced						x
W6R390	BN5_2265	PPSAL_2237	Isovaleryl-CoA dehydrogenase (EC 1.3.8.4)	ND													x
W6QXX3	BN5_2267	PPSAL_2239	Gamma-carboxygeranoyl-CoA hydratase (EC 4.2.1.17)	Induced								x
W6R394	BN5_2270	PPSAL_2242	Acetoacetyl-CoA synthetase (EC 6.2.1.16)	ND										x
W6QY00	BN5_2297	PPSAL_2269	Organic hydroperoxide resistance protein	ND													x
W6RG72	BN5_2298	PPSAL_2270	Furoyl-CoA dehydrogenase large subunit	ND				x
W6QY04	BN5_2302	PPSAL_2274	2-oxoglutaroyl-CoA hydrolase	Induced												x
W6RG78	BN5_2308	PPSAL_2280	Putative aminotransferase (EC 2.6.1.-)	Induced					x
W6QVI3	BN5_2309	PPSAL_2281	Glutamine synthetase (EC 6.3.1.2)	Induced	x
W6QWL1	BN5_2311	PPSAL_2283	FAD dependent oxidoreductase (EC 1.4.3.-)	Induced															x
W6RG96	BN5_2329	PPSAL_2299	Threonine--tRNA ligase (EC 6.1.1.3) (Threonyl-tRNA synthetase) (ThrRS)	ND					x
W6QWN1	BN5_2338	PPSAL_2307	Coenzyme PQQ synthesis protein D (Pyrroloquinoline quinone biosynthesis protein D)	ND																x
W6R3F0	BN5_2342	PPSAL_2311	PQQ-containing dehydrogenase	ND				x
W6QWN6	BN5_2343	PPSAL_2312	Uncharacterized protein	ND													x
W6R3F6	BN5_2352	PPSAL_2321	Uncharacterized protein	ND			x
W6R3G1	BN5_2357	PPSAL_2326	Transport permease protein	ND													x
W6QY47	BN5_2359	PPSAL_2328	DNA-binding response regulator	Repressed
W6QWQ6	BN5_2363	PPSAL_2332	von Willebrand factor type A domain-containing protein	ND												x
W6R3G9	BN5_2367	PPSAL_2336	Extracellular solute-binding protein	ND				x												x
W6QY65	BN5_2379	PPSAL_2348	Folylpolyglutamate synthetase (EC 6.3.2.17)	Repressed				x
W6QWT1	BN5_2393	PPSAL_2363	Uncharacterized protein	ND
W6RGG5	BN5_2420	PPSAL_2390	Benzoate transporter	ND					x
W6QYA3	BN5_2424	PPSAL_2394	Orotidine 5'-phosphate decarboxylase (EC 4.1.1.23) (OMP decarboxylase) (OMPDCase) (OMPdecase)	ND					x
W6QYB1	BN5_2434	PPSAL_2404	Short-chain dehydrogenase/reductase SDR	ND								x
W6QVW7	BN5_2451	PPSAL_2421	Type cbb3 cytochrome oxidase biogenesis protein CcoI (EC 3.6.3.4)	Repressed													x
W6R3Q1	BN5_2452	PPSAL_2422	Cytochrome oxidase maturation protein, cbb3-type, CcoS	Induced
W6QYD2	BN5_2459	PPSAL_2429	Uncharacterized protein	ND													x
W6QVX9	BN5_2466	PPSAL_2436	Uncharacterized protein	Induced			x		x
W6QVY9	BN5_2476	PPSAL_2446	Integral membrane sensor signal transduction histidine kinase (EC 2.7.3.-)	ND										x
W6QX18	BN5_2478	PPSAL_2448	Uncharacterized protein	ND								x
W6QW06	BN5_2496	PPSAL_2466	Transposase, IS4 family	ND										x
W6QYH8	BN5_2504	PPSAL_2474	Uncharacterized protein	ND
W6QX49	BN5_2508	PPSAL_2478	NADPH-dependent 7-cyano-7-deazaguanine reductase (EC 1.7.1.13) (7-cyano-7-carbaguanine reductase) (NADPH-dependent nitrile oxidoreductase) (PreQ(0) reductase)	ND													x
W6RGQ2	BN5_2515	PPSAL_2485	Uncharacterized protein	ND															x
W6QX60	BN5_2518	PPSAL_2488	Metallo-beta-lactamase family protein (EC 3.1.2.6)	ND			x
W6QW37	BN5_2535	PPSAL_2501	Organic hydroperoxide resistance transcriptional regulator	Induced										x
W6QYK7	BN5_2538	PPSAL_2504	Multidrug resistance protein mdtK	Induced
W6RGS8	BN5_2549	PPSAL_2515	Phosphoglycerate mutase family	ND										x
W6QW66	BN5_2575	PPSAL_2541	2-oxo-4-hydroxy-4-carboxy-5-ureidoimidazoline decarboxylase (EC 4.-.-.-)	ND							x						x
W6R4A2	BN5_2631	PPSAL_2597	RNA polymerase sigma factor FliA (RNA polymerase sigma factor for flagellar operon) (Sigma F) (Sigma-28)	ND													x
W6RH20	BN5_2649	PPSAL_2615	Flagellar assembly protein H	ND																x
W6RH43	BN5_2669	PPSAL_2635	Peptidoglycan hydrolase FlgJ (EC 3.2.1.-)	ND							x
W6QWM0	BN5_2680	PPSAL_2646	Flagella basal body P-ring formation protein flgA	ND													x
W6RHB5	BN5_2684	PPSAL_2650	Putative MFS-type transporter CKO_02171	ND											x
W6R4M4	BN5_2743	PPSAL_2707	Uncharacterized protein	Induced		x
W6QZ84	BN5_2750	PPSAL_2714	Hydrolase, carbon-nitrogen family	ND							x								x
W6QXX6	BN5_2762	PPSAL_2723	Phospho-2-dehydro-3-deoxyheptonate aldolase (EC 2.5.1.54) (3-deoxy-D-arabino-heptulosonate 7-phosphate synthase) (DAHP synthase) (Phospho-2-keto-3-deoxyheptonate aldolase)	ND
W6QWU2	BN5_2765	PPSAL_2726	Mitochondrial import inner membrane translocase subunit tim14	ND													x
W6QZ98	BN5_2768	PPSAL_2729	Alpha-methylacyl-CoA racemase (EC 5.1.99.4)	ND					x
W6R4P0	BN5_2771	PPSAL_2732	Ornithine utilization regulator	ND						x
W6QXZ0	BN5_2777	PPSAL_2738	Putative membrane protein	ND												x
W6QZA5	BN5_2778	PPSAL_2739	Protein napD	ND							x
W6RHN5	BN5_2779	PPSAL_2740	Nitrate reductase (EC 1.7.99.4)	ND
W6QWV3	BN5_2780	PPSAL_2741	Periplasmic nitrate reductase, electron transfer subunit (Diheme cytochrome c NapB)	ND												x
W6R4Q4	BN5_2786	PPSAL_2747	Arsenate reductase (EC 1.20.4.1)	ND							x
W6R4Q8	BN5_2791	PPSAL_2752	Uncharacterized protein	ND
I7K720	BN5_2800	PPSAL_0006	Uncharacterized protein	ND													x
W6QWZ2	BN5_2820	PPSAL_2781	Ribonuclease HII (RNase HII) (EC 3.1.26.4)	ND							x
W6RHW0	BN5_2839	PPSAL_2800	2,3,4,5-tetrahydropyridine-2,6-dicarboxylate N-succinyltransferase (EC 2.3.1.117) (Tetrahydrodipicolinate N-succinyltransferase) (THDP succinyltransferase) (THP succinyltransferase) (Tetrahydropicolinate succinylase)	Repressed							x
W6QY49	BN5_2842	PPSAL_2803	Uncharacterized protein	ND													x
W6QZH3	BN5_2843	PPSAL_2804	Amino acid ABC transporter periplasmic protein	ND													x
W6R4V8	BN5_2846	PPSAL_2807	rRNA (Guanine-N1-)-methyltransferase	ND							x					x
W6R4W2	BN5_2851	PPSAL_2812	ABC transporter, permease protein	Repressed				x
W6QY71	BN5_2867	PPSAL_2828	Periplasmic protein-like protein	ND
W6RHZ4	BN5_2869	PPSAL_2830	Hemolysin secretion protein HylB	ND
W6QX56	BN5_2880	PPSAL_2841	Cytosine permease	ND					x								x
W6QZL0	BN5_2888	PPSAL_2849	DNA-N1-methyladenine dioxygenase (EC 1.14.11.-)	Induced			x
W6QZL5	BN5_2893	PPSAL_2854	tRNA U34 carboxymethyltransferase (EC 2.5.1.-)	ND							x
W6QYB7	BN5_2912	PPSAL_2873	tRNA-modifying protein YgfZ	ND													x
W6QYC2	BN5_2917	PPSAL_2878	Outer membrane porin (EC 3.4.21.-)	ND	x
W6QZP0	BN5_2918	PPSAL_2879	Putative tricarboxylic transport membrane protein	Induced						x
W6RI53	BN5_2919	PPSAL_2880	Putative tricarboxylic transport membrane protein	ND			x
W6R536	BN5_2936	PPSAL_2897	ProP effector	ND		x
W6RI69	BN5_2939	PPSAL_2900	Pyridoxine/pyridoxamine 5'-phosphate oxidase (EC 1.4.3.5) (PNP/PMP oxidase) (PNPOx) (Pyridoxal 5'-phosphate synthase)	Repressed					x
W6QXA7	BN5_2940	PPSAL_2901	OmpA/MotB domain-containing protein	ND		x
W6QZU8	BN5_2968	PPSAL_2929	Cold shock protein (Beta-ribbon, CspA family)	ND
W6QYI2	BN5_2977	PPSAL_2938	Endonuclease III (EC 4.2.99.18) (DNA-(apurinic or apyrimidinic site) lyase)	Repressed
W6R581	BN5_2981	PPSAL_2942	Dihydroorotase (DHOase) (EC 3.5.2.3)	ND
W6QYJ8	BN5_2992	PPSAL_2953	Uncharacterized protein	Induced										x
W6QZX4	BN5_2993	PPSAL_2954	Uracil-DNA glycosylase (UDG) (EC 3.2.2.27)	ND													x
W6QXH4	BN5_3005	PPSAL_2966	Diguanylate cyclase	ND								x
W6QYL4	BN5_3007	PPSAL_2968	Pseudouridine synthase (EC 5.4.99.-)	ND												x
W6QZZ4	BN5_3014	PPSAL_2974	Putative PAS/PAC sensor protein	ND					x
W6RII4	BN5_3025	PPSAL_2985	Sel1 domain-containing protein	ND		x			x
W6R009	BN5_3034	PPSAL_2994	Uncharacterized protein	Repressed										x
W6R032	BN5_3061	PPSAL_3019	3-oxoadipate enol-lactonase (EC 3.1.1.24)	ND	x									x
W6RIL1	BN5_3062	PPSAL_3020	Peptidyl-prolyl cis-trans isomerase (PPIase) (EC 5.2.1.8)	ND										x
W6RIL4	BN5_3067	PPSAL_3025	Uncharacterized protein	ND			x
W6R5H8	BN5_3069	PPSAL_3027	Uncharacterized protein	ND												x
W6QYS0	BN5_3070	PPSAL_3028	Uncharacterized protein	Repressed												x
W6RIN9	BN5_3098	PPSAL_3055	Proline--tRNA ligase (EC 6.1.1.15) (Prolyl-tRNA synthetase) (ProRS)	ND																x
W6QYV5	BN5_3101	PPSAL_3058	Glyoxalase/bleomycin resistance protein/dioxygenase	ND								x
W6QXQ9	BN5_3104	PPSAL_3061	Alpha/beta fold family hydrolase-like protein	Induced								x
W6R5M0	BN5_3105	PPSAL_3062	Uncharacterized protein	ND						x
W6R5N6	BN5_3120	PPSAL_3076	Patatin	ND				x
W6QXW2	BN5_3149	PPSAL_3105	UPF0114 protein BN5_3149	ND													x
W6QTV2	BN5_3160	PPSAL_1723	Uncharacterized protein	Repressed										x
W6R0D6	BN5_3162	PPSAL_1725	Uncharacterized protein	ND					x
W6R0E7	BN5_3172	PPSAL_3127	Type I restriction-modification system DNA methylase (EC 2.1.1.72)	Repressed					x
W6QXZ9	BN5_3179	PPSAL_3134	ATPase of the AAA+ class	ND					x
W6QZ35	BN5_3181	PPSAL_3136	Insertion sequence IS1162 putative ATP-binding protein	ND													x
W6QY41	BN5_3189	PPSAL_3144	Transcriptional regulator, LysR family (EC 4.2.1.1)	ND						x
W6R0K6	BN5_3197	PPSAL_3152	Uncharacterized protein	Repressed		x
W6QY63	BN5_3204	PPSAL_3159	Formamidase (EC 3.5.1.49) (Formamide amidohydrolase)	Induced														x
W6RJ20	BN5_3208	PPSAL_3163	Transposase InsH for insertion sequence element IS5H	ND		x											x
W6R0M4	BN5_3222	PPSAL_3177	Helix-turn-helix domain-containing protein	ND	x
W6RJ46	BN5_3248	PPSAL_3202	Uncharacterized protein	ND													x
W6QYA9	BN5_3254	PPSAL_3208	Outer membrane protein assembly factor BamB	Repressed											x
W6R650	BN5_3286	PPSAL_3239	DNA polymerase III, chi subunit (EC 2.7.7.7)	ND								x
W6QYG6	BN5_3315	PPSAL_3268	Beta-lactamase domain-containing protein	Repressed
W6R0V0	BN5_3318	PPSAL_3271	Lyso-ornithine lipid acyltransferase (EC 2.3.1.51)	Repressed					x
W6R678	BN5_3321	PPSAL_3274	Uncharacterized protein	ND					x
W6R686	BN5_3331	PPSAL_3284	Arginine deiminase (ADI) (EC 3.5.3.6) (Arginine dihydrolase) (AD)	Repressed	x									x
W6R0W2	BN5_3333	PPSAL_3286	Carbamate kinase	Repressed								x
W6R691	BN5_3336	PPSAL_3289	Thioesterase superfamily protein	ND												x				x
W6R6A1	BN5_3351	PPSAL_3304	MerR family transcriptional regulator	Repressed								x					x
W6RJD8	BN5_3376	PPSAL_3327	Uncharacterized protein	ND										x
W6R113	BN5_3401	PPSAL_3351	Uncharacterized protein	ND			x
W6R6E9	BN5_3404	PPSAL_3354	Sulfate transporter CysZ	Repressed														x
W6R118	BN5_3406	PPSAL_3356	Uncharacterized protein	ND															x
W6RJH5	BN5_3422	PPSAL_3372	Putative Tfp pilus assembly protein	ND		x
W6QYQ9	BN5_3438	PPSAL_3388	Uncharacterized protein	Induced							x
W6R153	BN5_3446	PPSAL_3396	Multi-sensor signal transduction histidine kinase	ND
W6R6J4	BN5_3449	PPSAL_3399	Uncharacterized protein	ND											x
W6QYU2	BN5_3468	PPSAL_3418	Peptidoglycan synthetase FtsI (EC 2.4.1.129)	Repressed													x
W6QZY7	BN5_3470	PPSAL_3420	Ribosomal RNA small subunit methyltransferase H (EC 2.1.1.199) (16S rRNA m(4)C1402 methyltransferase) (rRNA (cytosine-N(4)-)-methyltransferase RsmH)	Repressed							x
W6R184	BN5_3476	PPSAL_3426	Transport-associated	ND
W6RJN2	BN5_3482	PPSAL_3432	30S ribosomal protein S9	ND	x
W6R197	BN5_3491	PPSAL_3441	Adenylyl-sulfate kinase (EC 2.7.1.25) (EC 2.7.7.4) (APS kinase) (ATP adenosine-5'-phosphosulfate 3'-phosphotransferase) (ATP-sulfurylase large subunit) (Adenosine-5'-phosphosulfate kinase) (Sulfate adenylate transferase) (SAT) (Sulfate adenylyltransferase subunit 1)	ND										x
W6RJP7	BN5_3492	PPSAL_3442	Sulfate adenylyltransferase subunit 2 (EC 2.7.7.4) (ATP-sulfurylase small subunit) (Sulfate adenylate transferase) (SAT)	ND						x
W6R008	BN5_3495	PPSAL_3445	Histidinol-phosphate aminotransferase (EC 2.6.1.9) (Imidazole acetol-phosphate transaminase)	Repressed								x
W6RJQ9	BN5_3502	PPSAL_3452	Uncharacterized protein	Repressed		x
W6QYY4	BN5_3513	PPSAL_3463	Nucleotide-binding protein BN5_3513	ND							x
W6R027	BN5_3515	PPSAL_3465	Uncharacterized protein	ND													x
W6QYZ1	BN5_3523	PPSAL_3473	Lytic murein transglycosylase (EC 2.4.1.129)	ND			x
W6R6R8	BN5_3524	PPSAL_3474	Transcriptional regulator, XRE family	ND						x
W6QYZ5	BN5_3528	PPSAL_3478	Conjugal transfer protein TrbF	ND	x					x				x
W6RJU5	BN5_3532	PPSAL_3482	Conjugal transfer trbD transmembrane protein	Repressed			x
W6QYZ8	BN5_3533	PPSAL_3483	Conjugal transfer TrbC transmembrane protein	ND		x
W6R060	BN5_3545	PPSAL_3495	Cobyrinic acid ac-diamide synthase (EC 1.18.6.1)	ND													x
W6RJW6	BN5_3547	PPSAL_3497	Uncharacterized protein	Repressed	x
W6QZ19	BN5_3558	PPSAL_3508	Putative type I restriction enzyme specificity subunit S (EC 3.1.21.3)	ND															x
W6QZ48	BN5_3583	PPSAL_3532	MORN repeat-containing protein	ND							x
W6R099	BN5_3585	PPSAL_3534	Uncharacterized protein	ND				x
W6RK11	BN5_3592	PPSAL_3540	Acyl-CoA dehydrogenase family protein	Repressed										x
W6R1J6	BN5_3601	PPSAL_3549	Inorganic pyrophosphatase (EC 3.6.1.1) (Pyrophosphate phospho-hydrolase) (PPase)	ND					x
W6R0C5	BN5_3615	PPSAL_3563	Alpha/beta hydrolase fold (EC 3.7.1.-)	Induced													x
W6RK34	BN5_3617	PPSAL_3565	4-oxalocrotonate decarboxylase (EC 4.1.1.77)	Induced						x
W6QZ99	BN5_3628	PPSAL_3576	UPF0721 transmembrane protein	ND												x
W6R1M6	BN5_3631	PPSAL_3579	Pyruvate carboxylase,, propionyl-CoA carboxylase (EC 6.4.1.1)	ND													x
W6RK53	BN5_3632	PPSAL_3580	Alpha/beta hydrolase fold (EC 3.1.1.-)	ND													x
W6R775	BN5_3664	PPSAL_3612	dTDP-4-dehydrorhamnose reductase (EC 1.1.1.133)	ND			x
I7JJK6	BN5_3718	PPSAL_0135	IS66 Orf2 family protein	ND													x
W6R0S2	BN5_3744	PPSAL_3687	Anthranilate phosphoribosyltransferase (EC 2.4.2.18)	ND													x
W6R226	BN5_3755	PPSAL_3698	Succinate-semialdehyde dehydrogenase (EC 1.2.1.16)	ND												x
W6QZR6	BN5_3762	PPSAL_3705	Polyamine-transporting ATPase (EC 3.6.3.31)	Induced
W6R7H3	BN5_3773	PPSAL_3716	Protein ApaG	ND						x
W6R0V2	BN5_3779	PPSAL_3722	Multifunctional CCA protein [Includes: CCA-adding enzyme (EC 2.7.7.72) (tRNA CCA-pyrophosphorylase) (tRNA nucleotidyltransferase) (tRNA-NT) (tRNA adenylyl-/cytidylyl-transferase) (CCA tRNA nucleotidyltransferase); 2',3'-cyclic phosphodiesterase (EC 3.1.4.-); Phosphatase (EC 3.1.3.-); 2'-nucleotidase]	ND							x
W6R256	BN5_3785	PPSAL_3728	DNA primase (EC 2.7.7.-)	ND													x
W6R7J4	BN5_3799	PPSAL_3741	Uncharacterized protein	ND		x
W6QZV1	BN5_3803	PPSAL_3745	Cation efflux system protein	ND													x
W6R7K1	BN5_3809	PPSAL_3751	Uncharacterized protein	Repressed	x
W6QZW0	BN5_3813	PPSAL_3755	Uncharacterized protein	Repressed								x
W6QZX5	BN5_3833	#N/A	Transposase, IS4 family protein	ND											x
W6R2B4	BN5_3841	PPSAL_3782	Uncharacterized protein	ND													x
W6R101	BN5_3845	PPSAL_3786	Uncharacterized protein	ND										x
W6R7N2	BN5_3849	PPSAL_3790	Major head subunit	ND													x
W6R105	BN5_3850	PPSAL_3791	Protease	ND
W6QZZ8	BN5_3863	PPSAL_3804	Uncharacterized protein	ND
W6R003	BN5_3873	PPSAL_3814	Uncharacterized protein	ND													x
W6R133	BN5_3885	PPSAL_3826	Uncharacterized protein	ND
W6R2F9	BN5_3891	PPSAL_3832	TRAP dicarboxylate transporter, DctP subunit	Repressed										x
W6RKR8	BN5_3897	PPSAL_3838	TetR family transcriptional regulator	ND							x
W6R021	BN5_3898	PPSAL_3839	Alpha/beta hydrolase-like protein	Repressed		x
W6R7R9	BN5_3899	PPSAL_3840	Endonuclease I (EC 3.1.21.1)	ND
W6R145	BN5_3900	PPSAL_3841	Histidine utilization repressor	ND													x
W6R150	BN5_3905	PPSAL_3846	Uncharacterized protein	ND
W6R2I0	BN5_3911	PPSAL_3852	Uncharacterized protein	Induced	x												x
W6R2I5	BN5_3916	PPSAL_3857	8-amino-7-oxononanoate synthase (AONS) (EC 2.3.1.47) (7-keto-8-amino-pelargonic acid synthase) (7-KAP synthase) (KAPA synthase) (8-amino-7-ketopelargonate synthase)	Repressed								x
W6R164	BN5_3920	PPSAL_3861	ModE family transcriptional regulator	ND					x
W6R7U3	BN5_3929	PPSAL_3870	Putative protease (EC 3.4.-.-)	Repressed		x
W6RKT9	BN5_3932	PPSAL_3873	Uncharacterized protein	Repressed				x
W6R7V2	BN5_3939	PPSAL_3880	CBS domain protein	ND	x
W6R2M6	BN5_3946	PPSAL_3887	Sarcosine oxidase alpha subunit (EC 1.5.3.1)	ND				x
W6R068	BN5_3948	PPSAL_3889	Sarcosine oxidase, beta subunit (EC 1.5.3.1)	ND								x
W6RKV8	BN5_3962	PPSAL_3903	Nitrogen regulation protein NR(I)	ND													x
W6R082	BN5_3963	PPSAL_3904	TM2 domain-containing protein Y66D12A,21	ND															x
W6RKW1	BN5_3967	PPSAL_3908	Chaperone protein clpB	ND												x
W6R090	BN5_3973	PPSAL_3914	Homoserine O-acetyltransferase (EC 2.3.1.31) (Homoserine O-trans-acetylase) (HTA) (Homoserine transacetylase)	ND						x				x
W6R2R2	BN5_3976	PPSAL_3917	Non-canonical purine NTP pyrophosphatase (EC 3.6.1.9) (Non-standard purine NTP pyrophosphatase) (Nucleoside-triphosphate diphosphatase) (Nucleoside-triphosphate pyrophosphatase) (NTPase) (Nucleotide diphosphatase)	ND								x
W6RKX9	BN5_3992	PPSAL_3933	Peptidase M16 domain-containing protein (EC 3.4.99.-)	ND
W6R814	BN5_3999	PPSAL_3940	Oxidoreductase, GMC family (EC 1.1.99.-)	ND								x
W6R1E1	BN5_4000	PPSAL_3941	Phosphopantetheine adenylyltransferase (EC 2.7.7.3) (Dephospho-CoA pyrophosphorylase) (Pantetheine-phosphate adenylyltransferase) (PPAT)	ND												x
W6R2U4	BN5_4001	PPSAL_3942	NADH-quinone oxidoreductase subunits H/I	ND							x
W6R1F1	BN5_4010	PPSAL_3951	Spermidine/putrescine-binding periplasmic protein 1	ND													x
W6R2V6	BN5_4011	PPSAL_3952	Spermidine/putrescine transport system permease protein potB	ND					x
W6R826	BN5_4014	PPSAL_3955	Putative HTH-type transcriptional regulator ydeE	ND	x				x
W6RL10	BN5_4027	PPSAL_3968	Thymidylate synthase (TS) (TSase) (EC 2.1.1.45)	ND		x
W6R1G9	BN5_4030	PPSAL_3971	Ser/Thr-rich protein T10 in DGCR region	ND							x		x
W6RL30	BN5_4042	PPSAL_3983	Uncharacterized protein yjiK	ND													x
W6R850	BN5_4044	PPSAL_3985	D-2-hydroxyglutarate dehydrogenase, mitochondrial (EC 1.1.99.-)	ND													x
W6R2Z5	BN5_4046	PPSAL_3987	Uncharacterized protein ybbK	ND															x
W6R1I9	BN5_4055	PPSAL_3996	Protein-export protein SecB	Repressed		x
W6R0J1	BN5_4073	PPSAL_4013	Probable Fe(2+)-trafficking protein	Repressed						x
W6RL63	BN5_4078	PPSAL_4017	Amino acid ABC transporter, ATP-binding protein (EC 3.6.3.21)	ND													x
W6R325	BN5_4082	PPSAL_4021	UPF0431 protein	ND					x
W6R891	BN5_4086	PPSAL_4024	Uncharacterized protein	ND				x
W6R1L6	BN5_4087	PPSAL_4025	Uncharacterized protein	ND													x
W6R0M7	BN5_4110	PPSAL_4048	Uncharacterized lipoprotein ygdI	Repressed						x
W6R8C8	BN5_4121	PPSAL_4059	Integrase	ND													x
W6R1Q8	BN5_4133	PPSAL_4070	Mannose-1-phosphate guanylyltransferase/mannose-6-phosphate isomerase (EC 2.7.7.22)	Repressed							x
W6RLB7	BN5_4135	PPSAL_4072	dTDP-glucose 4,6-dehydratase (EC 4.2.1.46)	ND		x
W6R1R9	BN5_4143	PPSAL_4080	Sialic acid TRAP transporter permease protein siaT	ND			x
W6R0R8	BN5_4146	PPSAL_4083	Uncharacterized protein	Induced													x
W6R1S8	BN5_4153	PPSAL_4090	Uncharacterized protein ydaM	ND															x
W6R1T8	BN5_4163	PPSAL_4100	Putative aliphatic sulfonates-binding protein	Induced													x
W6RLE3	BN5_4165	PPSAL_4102	Antioxidant, AhpC/Tsa family (EC 1.11.1.15)	Induced			x
W6R8H7	BN5_4167	PPSAL_4104	Transcriptional regulatory protein walR	ND															x
W6R0V8	BN5_4176	PPSAL_4113	Uncharacterized protein	ND										x
W6RLF8	BN5_4180	PPSAL_4117	Nitrogen fixation protein anfA	Induced								x
W6R1X7	BN5_4198	PPSAL_4135	Laminin subunit gamma-1	Repressed															x
W6RLJ5	BN5_4200	PPSAL_4137	Putative signaling protein CC_0091	ND	x
W6R8T2	BN5_4237	PPSAL_4174	4-hydroxybenzoate octaprenyltransferase (EC 2.5.1.-) (4-HB polyprenyltransferase)	ND
W6R165	BN5_4251	PPSAL_4187	NAD(P) transhydrogenase subunit alpha (EC 1.6.1.2)	Repressed														x
W6R8U3	BN5_4257	PPSAL_4193	Uncharacterized protein	Induced													x
W6R189	BN5_4281	PPSAL_4217	Lipoprotein, putative	ND												x
W6R3S5	BN5_4294	PPSAL_4230	Uncharacterized protein	Repressed													x
W6RLT4	BN5_4300	PPSAL_4236	Uncharacterized protein	ND			x
W6R2B9	BN5_4313	PPSAL_4249	Putative exported oxidoreductase subunit (EC 1.3.99.16)	ND								x
W6R1C0	BN5_4316	PPSAL_4252	Bifunctional protein glk (EC 2.7.1.2)	ND
W6R3V7	BN5_4324	PPSAL_4260	Methionine import ATP-binding protein MetN (EC 3.6.3.-)	Induced				x
W6RLV5	BN5_4330	PPSAL_4266	DNA helicase (EC 3.6.4.12)	Repressed													x
W6R911	BN5_4332	PPSAL_4268	Uncharacterized protein	Repressed								x
W6R2E5	BN5_4348	PPSAL_4284	Uncharacterized protein	ND								x
W6R932	BN5_4357	PPSAL_4293	Putative RuBisCO transcriptional regulator	ND						x
W6R2H2	BN5_4373	PPSAL_4309	Ferredoxin (EC 1.6.99.3)	Induced																x
W6R945	BN5_4377	PPSAL_4313	Precorrin-8X methylmutase (EC 5.4.1.2)	Repressed													x
W6R416	BN5_4379	PPSAL_4315	Precorrin-3B C17-methyltransferase (EC 2.1.1.131)	Repressed													x
W6R1H9	BN5_4381	PPSAL_4317	AraC family transcriptional regulator	ND										x
W6R951	BN5_4382	PPSAL_4318	Leucine efflux protein	ND											x
W6RM00	BN5_4385	PPSAL_4321	Probable RuBisCO transcriptional regulator	Induced										x
W6R955	BN5_4387	PPSAL_4323	Rhizobactin receptor	ND					x
W6R1I6	BN5_4391	PPSAL_4327	Alkyl hydroperoxide reductase AhpD (EC 1.11.1.15)	ND										x
W6R2J5	BN5_4393	PPSAL_4329	Uncharacterized protein	ND									x
W6RM08	BN5_4395	PPSAL_4331	Magnesium chelatase subunit ChlD (EC 6.6.1.1)	ND								x
W6RM42	BN5_4440	PPSAL_4376	Uncharacterized protein	ND					x
W6RM57	BN5_4460	PPSAL_4396	Uncharacterized protein	ND				x
W6R4C0	BN5_4479	PPSAL_4415	Putative mercuric resistance protein merE	ND										x
W6R2W6	BN5_4503	PPSAL_4439	ATP synthase subunit a (ATP synthase F0 sector subunit a) (F-ATPase subunit 6)	Repressed													x
W6R4E6	BN5_4504	PPSAL_4440	ATP synthase protein I (EC 3.6.3.14)	ND								x
